# Supplementary material for: Plant bZIPs in Root Environmental Adaptation: From Single-Cell Expression Atlas to Functional Insights
Source: Int J Mol Sci. 2026 Jan 6;27(2):568. doi: 10.3390/ijms27020568 (PMC12840723; doi:10.3390/ijms27020568)
Supplement: Supplementary file 1 [file ijms-27-00568-s001.zip]

Archive with 8 entries (7 files):
- Supplementary Figures/
- Supplementary Figures/Supplementary Figures S1.tif
- Supplementary Figures/Supplementary Figures S2A-1.tif
- Supplementary Figures/Supplementary Figures S2A-2.tif
- Supplementary Figures/Supplementary Figures S2B.tif
- Supplementary Figures/Supplementary Figures S2C-1.tif
- Supplementary Figures/Supplementary Figures S2C-2.tif
- Supplementary Figures/Supplementary Figures S2D.tif
